# Supplementary material for: Intranasal Administration of a Monoclonal Neutralizing Antibody Protects Mice against SARS-CoV-2 Infection
Source: Viruses. 2021 Jul 29;13(8):1498. doi: 10.3390/v13081498 (PMC8402634; doi:10.3390/v13081498)
Supplement: Supplementary file 1 [file viruses-13-01498-s001.zip]

Archive with 2 entries (2 files):
- Halwe_Suppl. Figures.pdf
- Halwe_Suppl. Methods.pdf
